# Supplementary material for: Contrasting mineralized and barren porphyries in the Zhongdian Arc, insights from biotite and apatite compositions and halogen fugacity
Source: Sci Rep. 2024 May 27;14:12110. doi: 10.1038/s41598-024-62120-0 (PMC11637034; doi:10.1038/s41598-024-62120-0)
Supplement: Supplementary file 1 — Supplementary Information 1. [file 41598_2024_62120_MOESM1_ESM.xlsx]

## Sheet: 3.0
Sample	PL1-1	PL9-1	PL-07	PL-31	PL-37	PL-48	P-125	ZK-105	P-06 4	PLD-42	PLD-300	Pl-60	Pl-62	Pl-64	Pl-65	Pl-66	Pl-202	Pl-209	Pl-210	Pl-215	0007	1208	0713	0302	08+04	14PZK3207-1	14PZK3207-2	14PZK3207-3	14PZK1202-1	14PZK1202-2	14PZK0207-1	13BQMB7	13BQMB8	13BQMB9	13BQMB10	13BQMB11	PL-BB-B4	ZKE401-11-2	0713-655	0713-713	0713-749	0713-897	0713-980	LD7	LD8	LD9	LD07-33	LD07-34	LD07-35
Location	Pulang	Pulang	Pulang	Pulang	Pulang	Pulang	Pulang	Pulang	Pulang	Pulang	Pulang	Pulang	Pulang	Pulang	Pulang	Pulang	Pulang	Pulang	Pulang	Pulang	Pulang	Pulang	Pulang	Pulang	Pulang	Pulang	Pulang	Pulang	Pulang	Pulang	Pulang	Pulang	Pulang	Pulang	Pulang	Pulang	Pulang	Pulang	Pulang	Pulang	Pulang	Pulang	Pulang	Langdu	Langdu		Langdu	Langdu	Langdu
Rock type	QMP	QMP	QMP	QMP	QMP	QMP	QMP	QMP	QMP	QMP	QMP	QMP	QMP	QMP	QMP	QMP	QMP	QMP	QMP	QMP	QMP	QMP	QMP	QMP	QMP	QMP	QMP	QMP	QMP	QMP	QMP	QMP	QMP	QMP	QMP	QMP	QMP	QMP	QMP	QMP	QMP	QMP	QMP	QMP	QMP	QMP	QMP	QMP	QMP
Age			212.8±1.9Ma									211.6 ± 3.1 Ma							214.1 ± 2.9 Ma			216.7 ± 2.0 Ma	215.6 ± 2.3 Ma										215.4 ± 1.8 Ma											223±1 Ma
Reference	Li et al. 2011	Li et al. 2011	Liu et al. 2013a	Liu et al. 2013a	Liu et al. 2013a	Liu et al. 2013a	Ren et al. 2011	Ren et al. 2011	Ren et al. 2011	Cao et al. 2014	Cao et al. 2014	Wang et al.2018	Wamg et al.2018	Wang et al.2018	Wamg et al.2018	Wang et al.2018	Wamg et al.2018	Wang et al.2018	Wamg et al.2018	Wamg et al.2018	Li et al. 2019	Li et al. 2019	Li et al. 2019	Li et al. 2019	Li et al. 2019	Pan et al.2017	Pan et al.2017	Pan et al.2017	Pan et al.2017	Pan et al.2017	Pan et al.2017	Yang et al.2018	Yang et al.2018	Yang et al.2018	Yang et al.2018	Yang et al.2018	Yang et al.2018	Yang et al.2018	Cao et al.2018	Cao et al.2018	Cao et al.2018	Cao et al.2018	Cao et al.2018	Jin et al.2013	Jin et al.2013	Jin et al.2013	Ren et al.2011	Ren et al.2011	Ren et al.2011
SiO2	67.57	68.21	67.33	66.53	67.15	68.57	68.32	66.53	65.85	64.98	72.11	66.05	66.38	66.87	66.82	65.51	65.57	67.82	65.29	66.23	63.86	65.66	64.31	63.62	66.11	66.1389	67.819	67.6245	67.6245	67.6245	67.056	64.7	65.4	62.6	64.7	63.7	64.1	63.2594	64.32	64.76	65.22	64.36	65.33	64.02	63.59	65.19	60.91	61.36	60.84
TiO2	0.51	0.52	0.62	0.63	0.55	0.59	0.64	0.58	0.61	0.67	0.5	0.48	0.5	0.46	0.5	0.52	0.5	0.54	0.57	0.77	0.659	0.552	0.592	0.622	0.574	0.603506	0.528956	0.512226	0.643453	0.576043	0.606722	0.8	0.77	0.87	0.77	0.67	0.52	0.493367	0.55	0.5	0.52	0.61	0.55	0.6	0.61	0.56	0.63	0.64	0.64
Al2O3	15.5	12.77	13.61	13.91	13.87	13.77	12.94	14.37	12.53	13.84	11.28	14.69	14.52	14.53	14.59	15.36	15.18	14.15	14.58	14.8	15.52	14.17	14.13	14.2	13.73	16.0489	14.8712	14.8354	13.6028	14.6278	13.7992	16.85	16.55	17.6	16.45	14	15.35	15.3955	14.23	13.98	14.1	14.1	14.44	14.18	14.1	14.59	15.25	14.84	14.87
Fe2O3	0.9	0.97	1.07	1.59	0.9	1.05	/	/	/	/	/	/	/	/	/	/	/	/	/	/	0.95	1.8	1.75	2.06	1.61														1.99	1.9	1.51	2.15	1.94	1.52	1.68	1.18
FeO	2.28	3.03	2.17	2.75	2.17	1.95	/	/	/	/	/	/	/	/	/	/	/	/	/	/	2	3.3	3.9	3.7	2.9	3.1512	3.12	3.44	2.81	1.69	2.8381								1.85	1.89	2.03	2.07	1.85	2.42	2.55	1.8
Fe2O3 (Total)	3.43308	4.33633	3.48087	4.64525	3.31087	3.21645	3.15	3.57	3.34	4.79	2.85	3.66	3.67	3.35	3.83	3.61	3.4	4.16	3.68	2.13	3.172	5.4663	6.0829	6.1707	4.8319	2.9072	3.96158	3.34909	2.92072	2.71833	2.92766	2.07	2.57	2.54	2.48	2.81	4.5	3.53282	4.04	4	3.77	4.44	4				5.57	5.2	5.28
MnO	0.03	0.02	0.02	0.02	0.02	0.03	0.01	0.01	0.02	0.02	0.02	0.04	0.05	0.04	0.02	0.03	0.02	0.02	0.03	0.01	0.018	0.038	0.062	0.065	0.046	0.0224273	0.0225925	0.018074	0.0147174	0.0108444	0.0135607	0.01	0.02	0.02	0.02	0.05	0.03	0.0470449	0.06	0.05	0.05	0.06	0.04	0.05	0.05	0.04	0.08	0.07	0.1
MgO	1.41	1.58	2.74	2.51	2.04	2.3	2.7	2.46	2.43	2.78	1.98	1.97	2	1.79	2.08	2.14	2.09	2.03	2.36	3.77	3	2.33	2.46	2.57	2.46	2.05838	1.89272	1.6845	2.81989	3.08878	2.53795	2.28	2.42	2.53	2.41	4.16	1.9	1.77259	2.48	2.24	2.35	2.72	2.44	2.7	2.71	2.39	3.41	3.14	3.28
CaO	2.91	0.9	1.93	2.53	1.82	3.11	0.77	1.75	0.82	2.14	1.06	2.75	3.11	2.91	2.85	2.96	3.13	1.76	2.97	2.96	2.27	3.91	3.92	3.87	3.39	3.36532	2.898	2.896	1.569	2.976	1.80083	2.91	2.83	2.7	2.66	6.42	3.09	3.39258	4.16	3.7	3.45	4.15	3.25	4.17	4.21	4.2	5.34	5.44	5.25
Na2O	3.56	1.87	2.87	3.14	2.37	3.41	1.51	3.24	5.56	2.51	1.99	3.83	3.61	3.35	2.96	3.58	3.9	3.11	3.56	4.12	3.75	3.03	3.32	2.65	2.9	4.39956	4.385	4.32	2.528	4.551	2.70983	4.38	4.01	3.96	4	3.01	3.48	7.35518	3.62	3.27	2.8	3.53	3.54	3.25	3.26	3.75	3.18	3.28	3.22
K2O	3.14	6.91	4.91	4.31	6.32	3.11	8.05	5.17	6.89	5.78	5.78	4.37	4.17	4.57	4.25	3.58	3.66	4.84	4.84	2.29	4.3	4.63	4.54	4.66	4.68	3.18352	2.268	2.748	5.796	1.86	5.9994	3.42	3.24	4.49	3.45	2.22	3.83	3.28951	4.3	4.42	4.75	4.05	4.6	5.08	5.14	4.66	4.2	3.55	3.31
P2O5	0.22	0.31	0.43	0.44	0.38	0.42	0.29	0.34	0.28	0.36	0.25	0.28	0.28	0.3	0.32	0.28	0.34	0.39	0.38	0.52	0.32	0.33	0.4	0.45	0.36	0.277033	0.255041	0.254354	0.44363	0.46494	0.447603	0.13	0.13	0.14	0.14	0.38	0.25	0.194918	0.36	0.33	0.34	0.39	0.35	0.43	0.43	0.33	0.38	0.37	0.37
LOI	1.35	1.3	1.34	0.97	1.3	1.1	1.02	1.42	1.11	1.55	1.61	1.07	0.73	0.94	1.14	1.72	1.66	1.09	1.02	1.59	1.66	0.62	0.57	1.19	1.29	0.847606	1.7316	1.19237	1.66976	2.03286	1.49168	0.98	1.2	1.18	1.22	1.42	1.83	1.06705	1.26	1.79	2.03	0.78	0.63	1.86	1.05	1.16	0.99	2.41	1.75
Total	99.38	98.39	99.04	99.33	98.89	99.41	99.41	99.44	99.44	99.42	99.43	99.19	99.02	99.11	99.36	99.29	99.45	99.91	99.28	99.18	98.53	100.8	100.4	100.1	100.4							98.53	99.14	98.63	98.3	98.84	98.88	99.8	99.38	99.04	99.38	99.19	99.17	100.28	99.38	99.92	99.94	100.29	98.91
Mg#	45.0978	42.154	61.1548	51.9386	55.2032	58.8502	63.1579	57.9505	59.2683	53.7198	58.1498	51.6	51.91	51.42	51.83	54.01	54.92	49.18	55.94	77.78	65.4165	46.0188	44.7155	45.4437	50.4517	58.6102	48.8631	50.1481	65.8814	69.4429	63.4205	68.7783	65.3171	66.5789	66.0274	74.7529	45.7831	50.0874	55.1111	52.8302	55.49	55.0607	54.955				55.0444	54.7038	55.4054
La	31.9	13.37	28.84	30.55	21.99	29.18	9.6	31.21	15.59	22.9	12.3	23.1	24.6	21.3	16.3	19.5	33.1	21.2	29.1	13.2	23.3	31.1	32.3	31.4	35.6	36.1741	22.6408	18.522	33.2065	70.6853	33.9569	31.3	33.8	40.4	47.4	21.5	20.1	35.88	31.79	30.9	30.26	34.4	32.14	32.3	31.6	31.9	36.6	34.7	33.4
Ce	60.49	25.42	51.04	60.55	40.1	54.42	20.26	60.43	29.79	47.5	24.7	44.2	46.9	40.6	31.5	38.7	62.7	42.8	55.2	32.7	47.5	62.4	66.2	61.1	67.4	72.9953	45.4674	38.1581	67.4849	135.116	66.443	63.5	69.1	77.8	94.5	48.6	41	67.09	61.71	57.75	59.68	67.34	60.14	63.1	61.8	60.1	62.8	60.2	60.7
Pr	7.33	3.67	7.23	7.9	5.21	6.9	2.57	7.05	3.64	5.82	2.98	4.97	5.25	4.51	3.62	4.61	6.92	4.92	6.15	4.39	5.5	6.95	7.41	6.8	7.32	9.01462	5.76141	4.96177	8.52622	16.415	8.30272	7.8	7.9	8.6	11.3	5.9	4.5	7.573	7.434	6.843	7.164	8.101	7.192	7	6.79	6.5	7.17	6.77	7.05
Nd	25.46	13.51	25.51	30.62	19.98	25.2	10.64	25.98	13.93	22.2	11.7	18.6	19.9	16.8	14.3	18.4	25.5	19.4	22.9	18.9	22.1	27	28.1	26.6	27.5	31.92	20.4429	18.1114	31.3029	58.68	30.78	27.3	28.1	29.8	38.7	22.7	16.3	26.93	27.04	25.35	26.61	30.1	26.47	26.9	25.9	24.1	26.4	25.6	26.2
Sm	4.56	2.89	4.79	5.64	3.89	4.87	2.3	5.04	2.8	4.45	2.39	3.5	3.75	3.44	2.82	3.71	4.45	3.95	4.32	4.19	4.3	4.89	5.3	5.1	5.13	5.6181	3.83017	3.44828	6.34914	10.569	6.01121	6	5.9	6.1	7.2	5.6	3.5	4.184	5.038	4.804	4.99	5.644	5.03	5.11	5.06	4.43	5	5.01	5.06
Eu	1.21	0.74	1.11	1.31	0.93	1.12	0.41	1.14	0.56	0.9	0.45	0.93	0.96	0.87	0.83	0.92	1.32	0.99	1.12	1.03	1.18	1.36	1.44	1.4	1.19	1.55541	1.06573	1.02859	1.79205	2.91736	1.67027	1.8	1.7	1.7	2.1	1.8	1.1	1.074	1.251	1.198	1.223	1.354	1.26	1.23	1.26	1.13	1.34	1.3	1.42
Gd	3.83	2.4	3.89	4.63	3.13	4.02	1.91	3.78	2.38	3.48	1.86	2.81	3.01	2.32	2.24	3.02	3.49	3.29	3.51	3.88	3.7	4.18	4.27	4.47	4.28	4.73429	3.31955	3.0229	5.42994	8.32447	5.07084	5.1	5	5.2	5.9	5.2	3.3	3.395	3.647	3.44	3.636	4.068	3.668	4.61	4.4	3.95	3.84	3.52	4.15
Tb	0.54	0.36	0.55	0.67	0.44	0.55	0.27	0.54	0.32	0.5	0.27	0.4	0.43	0.34	0.32	0.42	0.48	0.47	0.49	0.55	0.51	0.54	0.61	0.59	0.58	0.601989	0.438738	0.395374	0.695519	0.970155	0.646203	0.7	0.6	0.7	0.7	0.7	0.4	0.422	0.505	0.492	0.518	0.57	0.496	0.62	0.61	0.53	0.63	0.64	0.6
Dy	3.04	1.92	2.91	3.45	2.31	2.97	1.48	2.85	1.78	2.69	1.42	2.18	2.29	1.83	1.83	2.39	2.66	2.57	2.69	2.97	2.62	2.87	3.14	3.2	3.06	2.79889	2.15822	2.0606	3.50406	4.2903	3.13187	3.5	3.4	3.5	3.8	3.6	2.5	2.241	2.826	2.783	2.895	3.189	2.778	3.11	2.95	2.7	2.92	2.95	3.22
Ho	0.62	0.39	0.59	0.67	0.47	0.6	0.28	0.53	0.33	0.5	0.28	0.4	0.42	0.36	0.32	0.43	0.5	0.49	0.47	0.57	0.48	0.53	0.59	0.58	0.57	0.508968	0.391111	0.375397	0.605873	0.72373	0.564841	0.6	0.6	0.6	0.7	0.7	0.5	0.424	0.546	0.541	0.558	0.614	0.534	0.56	0.56	0.5	0.58	0.57	0.58
Er	1.46	1	1.46	1.72	1.15	1.54	0.75	1.41	0.89	1.39	0.76	1.19	1.22	0.95	0.99	1.15	1.38	1.28	1.38	1.56	1.39	1.52	1.67	1.56	1.65	1.39895	1.10517	1.04921	1.67874	1.98914	1.51087	1.7	1.7	1.7	1.9	1.7	1.4	1.077	1.528	1.466	1.491	1.66	1.446	1.57	1.58	1.49	1.59	1.59	1.61
Tm	0.24	0.16	0.22	0.26	0.17	0.24	0.1	0.22	0.13	0.2	0.11	0.17	0.17	0.14	0.14	0.17	0.19	0.19	0.2	0.22	0.205	0.23	0.23	0.233	0.238	0.210155	0.160244	0.153238	0.239927	0.268824	0.210155	0.3	0.3	0.3	0.3	0.2	0.2	0.154	0.219	0.212	0.211	0.244	0.218	0.23	0.21	0.21	0.23	0.21	0.21
Yb	1.47	0.93	1.38	1.64	1.09	1.47	0.73	1.39	0.9	1.4	0.8	1.12	1.14	0.98	0.9	1.27	1.32	1.31	1.42	1.52	1.32	1.45	1.5	1.56	1.47	1.32165	1.03976	0.99936	1.56666	1.74142	1.33043	1.6	1.6	1.6	1.8	1.6	1.4	0.968	1.449	1.42	1.45	1.591	1.449	1.46	1.41	1.33	1.43	1.44	1.37
Lu	0.23	0.16	0.22	0.26	0.17	0.24	0.12	0.22	0.15	0.21	0.12	0.16	0.17	0.14	0.15	0.17	0.2	0.19	0.19	0.21	0.198	0.223	0.236	0.232	0.243	0.18907	0.150377	0.144221	0.232161	0.251508	0.196106	0.2	0.2	0.2	0.3	0.2	0.2	0.14	0.222	0.221	0.219	0.247	0.218	0.22	0.21	0.2	0.21	0.21	0.23
Y	14.51	9.73	14.33	15.91	11.16	15.13	8.315	15.1	9.54	14.3	7.9	12.2	13	10.5	10.8	13.1	14.8	14.7	14.6	16.1	14	15	15	14	16	11.8398	9.09512	8.83756	14.4234	16.7334	13.0229	17.9	17.6	17.9	19.5	18.8	14.6	11.36	12.64	12.32	12.59	14.08	12.53	16.9	16.7	15	16.1	16.2	16.5
Rb	/	/	145	126	168	93	263	160.6	248.8	206	194	97.7	104	93.2	106	85.2	101	173	165	202	166	127	122	137	157	61.2801	60.6192	79.3127	143.531	54.3196	169.098	107.5	105	106	104.6	97	98.4	102.6	139.2	158.8	177.9	139.1	172.1	189	200	148	125	107	113
Ba	1080	1265	1020	961	1678	543	1303	1257	1347	1603	951	985	912	1417	1107	1240	1026	761	959	157	1145	1080	1432	1289	798	1056.79	722.196	910.88	1122.53	358.715	1326.55	2180	2130	1820	1510	1180	2070	1247.8	1164.6	1157.9	1158.4	926.2	1296.8	1677	1629	1459	1830	1500	1498
Th	/	/	12	12	11	15	13.61	19.23	18.42	15.5	13.2	16.7	16.1	14.6	14.1	14.3	15.1	17.1	18.5	15.3	10.3	17.5	14.2	16.5	19.6	10.1332	11.9038	10.9631	12.0175	13.8655	12.8317	14.4	14.5	14	14.2	14.1	12.5	12.24	17.35	20.54	16.59	18.94	17.53	19.4	19.2	17.5	16.2	17.3	14.8
U	4.4	3.1	/	/	/	/	1.6	3.9	4.88	2.8	2.7	3.24	2.81	2.62	2.86	3.19	4.32	1.67	3.91	3.84	2.23	5.62	2.97	2.72	1.51	3.82949	3.71918	3.71058	4.21128	4.18334	3.88864	2.9	3	3.2	2.3	2.8	2.2	2.815	4.88	5.789	3.917	5.201	4.32	4.13	4.22	3.77	3.5	3.75	3.84
Ta	/	/	0.93	0.91	0.85	0.98	0.99	1.07	1.09	1.07	0.88	0.82	0.84	0.71	0.74	0.84	0.74	0.94	0.98	0.84	1.11	1.36	1.3	1.7	1.51	0.9453	0.812093	0.797035	0.956875	0.896576	0.732209	0.76	0.75	0.73	0.8	0.73	0.65	0.889	0.941	1.023	0.991	1.061	0.978	1.03	0.98	0.89	0.69	0.77	0.83
Nb	/	/	13	13	10	13	11.35	12.5	12.24	12.7	9.9	10.8	10.6	9.15	9.68	10.7	10	11.7	12.4	12.1	9.5	12.3	12.2	13.6	12.7	12.3506	10.6189	10.2236	12.6143	12.0642	9.56404	11.8	11.7	11.6	12.2	11	9.6	12.55	11.68	11.78	11.67	12.53	11.32	14.9	15	13.6	9.71	10.4	10.12
Sr	909	389	499	606	536	619	317	601	396	599	336	811	774	803	853	908	898	668	652	704	852	755	816	719	598	1045.99	941.72	1023.39	477.512	665.175	537.263	964	769	878	1000	1010	1015	1070.1	797	742.9	633.7	734.3	766.5	719	721	850	858	877	941
Zr	/	/	239	204	165	206	162.4	172.5	183	201	178	167	167	134	181	170	161	167	172	189	168	144	169	177	180	141.359	158.528	162.382	168.317	165.61	159.034	70.5	62.9	67.7	49.8	49	69.6	34.01	178.3	174.2	159.4	198.7	180.1	189	175	167	149	138	110
Hf	/	/	7	6.1	5	6.2	4.83	5.31	5.57	5.8	5.1	4.64	4.58	3.73	4.82	4.6	4.44	4.61	4.72	4.85	4.4	3.9	4.5	4.9	4.8	6.859	6.247	9.235	8.273	7.435	17.191	2.3	2.1	2.2	1.8	1.7	2.1	1.484	4.876	4.904	4.55	5.4	4.985	5.22	4.57	4.42	3.88	3.75	2.97
V	75	91	/	/	/	/	/	/	/	120	78	72.7	72.5	67	82.6	74.5	70.3	88.2	86.1	154	116	102	111	118	106	65.505	75.174	62.592	89.606	95.247	86.992	152	143	153	146	154	95	57.94	100.3	88.92	89.17	106.4	96.84	110	107	90.9	132	131	143
Cr	18.4	35.5	/	/	/	/	39.36	175.1	39.85	42.6	32.8	32.1	24.3	23.4	23.9	23.5	22	32.4	32.9	49.5	73.3	212	179	162	114	20.4575	18.267	18.0696	33.1305	30.7368	30.277	58	54	55	46	47	19	18.94	38.81	37.58	40.33	42.66	41.86	47.5	47.7	36.7	66.7	63.5	63.3
Co	14.5	10.3	/	/	/	/	/	/	/	13.4	8.3	7.92	7.98	7.04	6.53	6.06	7.08	8.86	8.43	5.54	10.1	9.5	12.2	12	9.3	6.38283	93.3393	22.9238	5.3369	7.17673	8.66705	14.1	15.2	17.3	14.9	5.4	4.6	7.707	9.549	10.06	9.38	11.02	10.1	13.8	14.5	8.83	15.3	14	15.2
Ni	20.4	15.4	/	/	/	/	13.05	15.04	14.22	17.9	10.7	17.7	13.3	12.2	15.1	15.3	15	12.5	13.3	18.5	26	21	24	23	18	12.9465	23.5713	23.8493	11.3899	11.6524	12.2138	24.9	22.8	24.6	19.1	21.6	15.1	11.37	14.91	12.93	19.68	16.24	14.97	13.7	13.2	13.4	/	/	/
Cu	433	10200	/	/	/	/	6327	1877	4995	6405	4459	2192	2628	2407	3874	837	637	4864	1674	7787	3300	1310	55	172	994	395.279	315.586	1384.27	1301.56	806.198	6631.08	/	/	/	/	/	/	/	42.09	218.1	88.71	93.35	35.58	/	/	/	/	/	/
Zn	96.2	57.6	53	36	54	46	/	/	/	/	/	42.5	35.4	39.7	57.5	26	18.1	24.6	23.7	25.9	23	24	27	35	57	27.3829	36.7395	57.9316	23.5515	14.4626	24.3864	/	/	/	/	/	/	/	35.84	35.68	42.82	33.8	29.26	/	/	/	/	/	/
Pb	65	28	/	/	/	/	11.46	9.28	12.27	13	11.7	14	17.1	15.5	9.44	8.03	14	13.4	13.2	12	7	8	15	10	13	13.8815	2288.25	151.899	27.3687	15.4096	15.7049	/	/	/	/	/	/	/	17.44	12.47	29.38	12.46	13.33	/	/	/	/	/	/
La/Yb	21.7007	14.3763	20.8986	18.628	20.1743	19.8503	13.1507	22.4532	17.3222	16.3571	15.375	20.625	21.5789	21.7347	18.1111	15.3543	25.0758	16.1832	20.493	8.68421	17.6515	21.4483	21.5333	20.1282	24.2177	27.3704	21.7751	18.5338	21.1957	40.5907	25.5232	19.5625	21.125	25.25	26.3333	13.4375	14.3571	37.0661	21.9393	21.7606	20.869	21.6216	22.1808	22.1233	22.4113	23.985	25.5944	24.0972	24.3796
Sr/Y	62.6465	39.9794	34.8221	38.0893	48.0287	40.9121	38.1239	39.8013	41.5094	41.8881	42.5316	66.4754	59.5385	76.4762	78.9815	69.313	60.6757	45.4422	44.6575	43.7267	60.8571	50.3333	54.4	51.3571	37.375	88.346	103.541	115.8	33.1067	39.7513	41.2551	53.8547	43.6932	49.0503	51.2821	53.7234	69.5205	94.1989	63.0538	60.3003	50.3336	52.152	61.1732	42.5444	43.1737	56.6667	53.2919	54.1358	57.0303
LREE/HREE	11.4567	8.14208	10.5633	10.2684	10.3135	10.4635	8.11702	11.9607	9.63808	10.0068	9.70107	11.3049	11.4531	12.3966	10.0682	9.51663	13.1106	9.52605	11.4773	6.48171	9.96642	11.5828	11.4935	10.6559	11.9213	13.3694	11.3211	10.2716	10.6545	15.8615	11.6231	10.0511	10.9328	11.913	13.0649	7.63309	8.73737	16.1808	12.2704	11.9948	11.8352	12.061	12.2358	10.9564	11.0989	11.747	12.1881	12.0018	11.1805
(La/Yb)N	15.5659	10.3121	14.9905	13.3619	14.471	14.2386	9.43298	16.1057	12.4252	11.733	11.0285	14.7943	15.4786	15.5903	12.9911	11.0137	17.9868	11.6082	14.6996	6.22918	12.6614	15.3848	15.4459	14.438	17.3713	19.6328	15.6193	13.2943	15.2037	29.1157	18.3078	14.0322	15.153	18.1118	18.8889	9.63871	10.2984	26.5875	15.737	15.6088	14.9693	15.5092	15.9103	15.869	16.0757	17.2044	18.3589	17.2849	17.4874
δEu	0.861332	0.834777	0.761911	0.760566	0.788788	0.751491	0.58116	0.765756	0.646216	0.67438	0.628941	0.877405	0.845403	0.888278	0.975762	0.814604	0.988046	0.816175	0.852261	0.767668	0.882458	0.896659	0.895994	0.876386	0.754912	0.89754	0.892245	0.952237	0.909806	0.917984	0.90043	0.969325	0.93207	0.899457	0.955714	1.00264	0.974234	0.844243	0.851265	0.858159	0.838288	0.823676	0.856546	0.759671	0.797464	0.808822	0.899564	0.898816	0.919255
δCe	0.933521	0.874026	0.843293	0.933109	0.887682	0.908503	0.98002	0.959132	0.935219	0.98316	0.969397	0.964351	0.963582	0.966018	0.963133	0.966865	0.964224	0.990288	0.96198	1.04863	0.993738	0.99775	1.00958	0.978462	0.969189	0.963732	0.951396	0.956427	0.959442	0.937407	0.941298	0.96892	1.00019	0.974167	0.968259	1.03927	1.01368	0.948683	0.949522	0.932386	0.960327	0.955056	0.930052	0.982083	0.986103	0.967417	0.892671	0.903781	0.922037
Mg# = 100 × molar Mg/(Mg + Fe). Abbreviations: QMP = Quartz Monzonitic porphyry.The original data are collected from previous studies (reference[36, 41, 43-45, 46, 49, 50-53, 60]).. Data used in primitive mantle-normalized multielement patterns except samples marked in red .
[truncated: 30 more columns]
