# Supplementary material for: Contrasting mineralized and barren porphyries in the Zhongdian Arc, insights from biotite and apatite compositions and halogen fugacity
Source: Sci Rep. 2024 May 27;14:12110. doi: 10.1038/s41598-024-62120-0 (PMC11637034; doi:10.1038/s41598-024-62120-0)
Supplement: Supplementary file 2 — Supplementary Information 2. [file 41598_2024_62120_MOESM2_ESM.xlsx]

## Sheet: Sheet1
Supplementary Table 2
Electron microporbe analysis results of biotites in quartz monzonite porphyry from PL, LD deposits and SN prospect
sample	PL3207-3	PL3207-3	PL3207-3	PL3207-3	PL3207-3	PL3207-3	PL3207-3	PL3207-3	PL3207-3	PL3207-3	PL03-1	PL03-1	PL03-1	PL03-1	PL03-1	PL03-1	PL03-3	PL03-3	PL03-3	PL03-3	SN24-1	SN24-1	SN24-1	SN24-2	SN24-2	SN24-2	SN24-2	SN24-2	SN125-3	SN125-3	SN125-3	SN125-1	SN125-1	SN125-1	SN125-1	SN125-1	SN125-1	SN125-2	SN125-2	SN125-2	SN125-2	SN125-2	SN125-2	SN125-2	SN125-2	SN125-2	SN125-2	SN125-2	LD01-1
Rock type	QMP	QMP	QMP	QMP	QMP	QMP	QMP	QMP	QMP	QMP	QMP	QMP	QMP	QMP	QMP	QMP	QMP	QMP	QMP	QMP	QMP	QMP	QMP	QMP	QMP	QMP	QMP	QMP	QMP	QMP	QMP	QMP	QMP	QMP	QMP	QMP	QMP	QMP	QMP	QMP	QMP	QMP	QMP	QMP	QMP	QMP	QMP	QMP	QMP
Occurrence	inclusion	inclusion	inclusion	inclusion	inclusion	inclusion	inclusion	inclusion	inclusion	inclusion	inclusion	inclusion	inclusion	inclusion	inclusion	inclusion	phenocryst	phenocryst	phenocryst	phenocryst	phenocryst	phenocryst	phenocryst	phenocryst	phenocryst	phenocryst	phenocryst	phenocryst	phenocryst	phenocryst	phenocryst	inclusion	inclusion	inclusion	inclusion	inclusion	inclusion	inclusion	inclusion	inclusion	inclusion	inclusion	inclusion	inclusion	inclusion	inclusion	inclusion	inclusion	phenocryst
No. of analyzed spots	1	2	3	4	5	6	7	8	9	10	1	2	3	4	5	6	1	2	3	4	1	2	3	1	2	3	4	5	1	2	3	1	2	3	4	5	6	1	2	3	4	5	6	7	8	9	10	11	1
SiO2	37.655	36.77	36.779	36.842	36.562	37.934	37.517	37.813	37.651	37.449	36.369	36.511	35.926	36.457	36.285	36.242	36.574	36.78	36.735	37.128	36.958	37.395	36.603	36.866	36.961	36.624	36.526	37.6	35.582	36.532	36.302	36.236	36.198	37.116	36.275	36.88	36.036	36.73	37.425	37.438	37.594	36.384	36.574	37.117	37.276	35.788	36.439	36.315	36.806
TiO2	3.439	3.572	3.726	3.508	3.32	3.381	3.75	3.632	3.46	3.265	3.098	4.005	3.98	3.645	3.822	4.013	4.129	3.826	4.126	3.733	3.556	3.464	3.553	3.71	3.819	3.916	4.012	3.528	3.699	3.529	3.509	2.852	2.598	2.512	2.854	3.132	3.247	2.62	2.767	3.118	3.196	3.502	3.566	3.008	2.62	2.901	2.738	2.733	3.427
Al2O3	14.892	14.725	14.628	14.498	14.399	14.98	14.641	14.77	14.651	14.692	13.566	13.782	14.047	13.856	13.596	13.966	13.622	13.938	13.94	13.843	15.34	14.764	15.051	14.407	14.138	14.73	15.035	14.993	14.217	13.643	14.138	15.224	15.481	15.142	14.322	14.893	14.938	14.652	14.762	14.23	14.697	13.76	13.512	13.916	14.081	14.526	14.458	15.082	14.389
FeO	16.488	16.607	16.776	16.289	16.268	16.659	16.836	16.711	16.84	16.637	19.543	19.412	19.791	19.987	19.21	20.229	16.807	15.973	17.643	15.971	14.612	15.142	14.952	16.043	16.417	15.121	14.909	14.596	17.944	17.221	17.895	17.828	17.696	17.63	17.982	17.062	17.537	17.269	17.682	17.465	17.355	19.083	18.801	17.274	17.456	17.747	17.232	18.019	19.306
MnO	0.166	0.153	0.126	0.142	0.139	0.141	0.178	0.119	0.129	0.118	0.229	0.251	0.179	0.224	0.265	0.234	0.235	0.247	0.289	0.277	0.082	0.167	0.126	0.159	0.136	0.142	0.112	0.116	0.45	0.367	0.392	0.415	0.377	0.411	0.378	0.372	0.387	0.385	0.42	0.423	0.427	0.27	0.297	0.344	0.382	0.362	0.478	0.46	0.316
MgO	12.011	11.761	12.037	11.787	11.918	12.274	12.48	12.153	12.45	12.046	11.677	11.643	11.409	11.174	11.627	10.768	12.964	13.814	12.226	13.926	13.207	13.207	12.919	12.64	12.787	13.134	12.778	13.237	10.949	11.843	11.068	11.128	11.367	11.152	10.905	11.371	10.807	11.472	11.669	11.674	11.471	11.108	11.311	11.694	11.431	10.806	10.314	11.039	11.204
Na2O	0.131	0.052	0.086	0.138	0.146	0.149	0.1	0.147	0.145	0.141	0.03	0.085	0.052	0.07	0.047	0.04	0.083	0.136	0.056	0.117	0.039	0.13	0.092	0.078	0.113	0.101	0.088	0.069	0.137	0.167	0.132	0.069	0.07	0.051	0.093	0.078	0.069	0.06	0.047	0.071	0.133	0.093	0.053	0.093	0.065	0.088	0.397	0.057	0.094
K2O	9.505	9.485	9.328	9.46	9.411	9.507	9.513	9.505	9.286	9.307	9.262	9.195	9.298	9.332	9.448	9.214	9.383	9.279	9.657	9.382	9.536	9.348	9.491	9.273	9.349	9.465	9.516	9.456	9.105	8.848	8.935	9.315	9.448	9.32	9.259	9.509	9.438	8.73	9.32	9.574	9.413	9.021	9.064	9.023	9.471	8.959	9.141	9.37	9.262
CaO	0.111	0.132	0.129	0.108	0.101	0.177	0.154	0.08	0.108	0.08	0.092	0.103	0.116	0.097	0.131	0.092	0.021	0.024	0.092	0.057	0.045	0.022	0.021	0.019	0.015	0.018	0.009	0.065	0.057	0.069	0.083	0.12	0.018	0.067	0.085	0.08	0.044	0.031	0.055	0.079	0.05	0.044	0.007	0.072	0.047	0.091	0.058	0.033	0.088
Cr2O3	0.103	0.121	0.084	0.09	0.138	0.156	0.13	0.156	0.151	0.13	0.015	0.032	0.02	0	0.032	0	0.001	0.041	0.026	0.01	0.056	0.053	0.022	0.016	0.008	0.022	0.022	0.011	0.102	0.095	0.119	0.086	0.02	0.028	0.087	0.053	0.044	0.055	0.058	0.072	0.103	0.081	0.045	0.078	0.077	0.115	0.095	0.089	0
NiO	0.005	0.037	0.032	0.013	0.027	0.015	0.022	0	0	0	0.07	0.045	0.015	0.013	0.015	0.017	0.004	0.019	0.034	0.038	0	0	0.014	0	0.007	0	0	0	0.026	0	0.023	0.021	0	0.08	0.024	0.008	0.021	0.043	0	0.014	0.063	0.031	0.026	0.011	0	0	0.018	0.042	0.008
F	0.365	0.262	0.129	0.396	0	0.315	0.36	0.167	0	0.429	0.21	0.318	0.17	0.16	0.067	0.192	0.285	0.314	0.188	0.32	0.222	0.252	0.214	0.262	0.259	0.183	0.037	0.296	0.166	0.235	0.147	0.158	0.165	0.071	0.158	0.194	0.032	0.159	0.163	0.193	0.044	0	0	0.232	0	0.147	0.014	0.167	0
Cl	0.107	0.116	0.113	0.133	0.116	0.113	0.124	0.111	0.108	0.104	0.148	0.136	0.133	0.139	0.119	0.12	0.144	0.115	0.169	0.13	0.046	0.092	0.073	0.056	0.076	0.069	0.059	0.064	0.066	0.062	0.068	0.046	0.046	0.047	0.047	0.05	0.05	0.026	0.035	0.064	0.083	0.063	0.057	0.059	0.046	0.047	0.315	0.061	0.184
Total	94.8	93.657	93.893	93.207	92.519	95.642	95.625	95.269	94.955	94.194	94.188	95.353	95.034	95.056	94.609	95.019	94.1	94.348	95.064	94.768	93.596	93.909	93.025	93.406	93.959	93.432	93.074	93.892	92.415	92.498	92.734	93.421	93.405	93.586	92.391	93.589	92.626	92.159	94.326	94.32	94.591	93.426	93.3	92.81	92.942	91.504	91.62	93.383	95.042
based on O=22
Si	5.68872	5.64698	5.63558	5.67078	5.68795	5.68575	5.63782	5.6961	5.69557	5.69445	5.64175	5.58223	5.53204	5.61066	5.60587	5.58349	5.59997	5.58857	5.60058	5.61493	5.6272	5.66383	5.63033	5.66541	5.58264	5.5217	5.61043	5.6665	5.60785	5.64598	5.64163	5.59421	5.5977	5.67576	5.59571	5.69338	5.6689	5.61587	5.60218	5.72152	5.69402	5.67731	5.63471	5.72651	5.71825	5.73118	5.7323	5.67471	5.63993
AlⅣ	2.31128	2.35302	2.36442	2.32922	2.31205	2.31425	2.36218	2.3039	2.30443	2.30555	2.35825	2.41777	2.46796	2.38934	2.39413	2.41651	2.40003	2.41143	2.39942	2.38507	2.3728	2.33617	2.36967	2.33459	2.41736	2.4783	2.38957	2.3335	2.39215	2.35402	2.35837	2.40579	2.4023	2.32424	2.40429	2.30662	2.3311	2.38413	2.39782	2.27848	2.30598	2.32269	2.36529	2.27349	2.28175	2.26882	2.2677	2.32529	2.36007
AlⅥ	0.340274	0.312197	0.27725	0.300832	0.328008	0.33197	0.230863	0.318334	0.307635	0.327434	0.121976	0.0656587	0.0813059	0.123857	0.0814896	0.119322	0.0581311	0.0845723	0.10537	0.082274	0.354344	0.224624	0.28867	0.29121	0.272217	0.206331	0.354963	0.303202	0.32554	0.246397	0.184973	0.245953	0.313298	0.343114	0.230758	0.199276	0.270932	0.39661	0.425942	0.472505	0.343561	0.379333	0.387571	0.418804	0.376541	0.298567	0.373462	0.204057	0.238542
Ti	0.390863	0.412699	0.429518	0.406218	0.388565	0.381245	0.42395	0.411606	0.393765	0.373504	0.361547	0.460666	0.461062	0.422018	0.444229	0.465117	0.475618	0.437355	0.473241	0.424719	0.33594	0.448476	0.378729	0.38727	0.36036	0.429463	0.406115	0.394893	0.40952	0.427452	0.438542	0.450003	0.46256	0.40065	0.437632	0.41376	0.412242	0.332526	0.302491	0.29132	0.337028	0.362722	0.38196	0.307306	0.318061	0.359093	0.366621	0.410913	0.395066
Fe3+	0.571117	0.534112	0.507378	0.556372	0.455938	0.548534	0.533198	0.537996	0.491927	0.577501	0.393402	0.469779	0.40546	0.419811	0.381744	0.467526	0.46364	0.444816	0.44597	0.444316	0.42377	0.477152	0.437993	0.444387	0.503746	0.501294	0.518896	0.529301	0.496358	0.526915	0.497229	0.486068	0.491382	0.568347	0.466714	0.52139	0.517471	0.452312	0.419766	0.487736	0.460083	0.499432	0.455846	0.545346	0.494075	0.483577	0.505658	0.4471	0.438939
Fe2+	1.51207	1.59884	1.64241	1.54045	1.66061	1.53968	1.58268	1.56727	1.63852	1.5382	2.14197	2.01234	2.1432	2.15265	2.10031	2.13884	1.68851	1.58494	1.80357	1.57565	1.91148	1.87904	1.94112	1.92419	1.9006	1.93343	1.3362	1.3896	1.41943	1.52787	1.59844	1.44555	1.41946	1.27428	1.89329	1.72313	1.81958	1.85841	1.87066	1.78511	1.90049	1.69716	1.83744	1.70632	1.76537	1.7524	1.70745	2.04203	2.03515
Mn	0.0212415	0.0199021	0.0163529	0.0185129	0.0183158	0.0179004	0.0226563	0.0151834	0.0165286	0.0151977	0.0300887	0.0325044	0.0233461	0.0291989	0.0346775	0.0305347	0.0304766	0.0317886	0.0373195	0.035482	0.0490702	0.0410282	0.0466064	0.0509422	0.051258	0.0521873	0.0105435	0.021434	0.0163507	0.0206251	0.0175827	0.0183716	0.0145382	0.0148313	0.0599408	0.0484449	0.0518489	0.0544766	0.0494196	0.0536632	0.0502561	0.0485042	0.0512544	0.0508411	0.0543545	0.0548475	0.0551472	0.0356683	0.0410135
Mg	2.70508	2.69262	2.74957	2.70465	2.764	2.74254	2.7958	2.72915	2.80762	2.73063	2.70037	2.65373	2.61898	2.5636	2.67789	2.47307	2.95911	3.12908	2.77873	3.13963	2.65048	2.59869	2.59821	2.58084	2.55273	2.53764	2.98882	2.98342	2.95064	2.88582	2.90963	2.99074	2.9193	2.97875	2.56689	2.75149	2.5766	2.571	2.62257	2.56278	2.55179	2.60951	2.51912	2.66635	2.65793	2.66415	2.60748	2.58272	2.55939
Ca	0.0179675	0.0217205	0.0211788	0.0178113	0.0168353	0.0284253	0.0247957	0.0129122	0.0175048	0.0130339	0.0152913	0.0168731	0.0191385	0.0159948	0.0216851	0.0151864	0.00344513	0.00390727	0.0150284	0.00923615	0.00565817	0.00464284	0.0168921	0.00974884	0.00283367	0.00429108	0.00731936	0.00357188	0.00344724	0.00311774	0.00245316	0.0029459	0.00147782	0.0105129	0.00960446	0.0115218	0.0138874	0.0199265	0.00298482	0.0110662	0.0142956	0.0131952	0.00737159	0.0051785	0.00900404	0.0129578	0.00816871	0.00735291	0.0144481
Na	0.0383716	0.0154836	0.0255496	0.0411838	0.0440378	0.0433004	0.029136	0.0429339	0.0425281	0.0415698	0.00902301	0.0251971	0.0155248	0.0208871	0.0140787	0.0119481	0.0246399	0.0400659	0.0165534	0.0343065	0.0201765	0.0285051	0.0134856	0.0218272	0.00995378	0.0203084	0.0114789	0.0381937	0.0273284	0.0231609	0.0334416	0.0299117	0.0261479	0.0201945	0.0417727	0.0504615	0.0399659	0.0207335	0.0210048	0.0152429	0.0283036	0.0232806	0.0209186	0.0181371	0.0139234	0.0210735	0.0393196	0.0281231	0.0279274
K	1.8319	1.85831	1.82342	1.85759	1.86776	1.81786	1.82372	1.82661	1.79204	1.80543	1.83293	1.79347	1.82652	1.83217	1.86215	1.81092	1.83279	1.79866	1.87825	1.81008	1.82531	1.82069	1.84031	1.8452	1.84256	1.81376	1.84677	1.80709	1.85503	1.81172	1.82048	1.84439	1.86046	1.82097	1.82668	1.75914	1.78001	1.8417	1.8654	1.83284	1.8541	1.86743	1.88267	1.73637	1.81667	1.86975	1.83104	1.79493	1.81058
Total	15.4289	15.4659	15.4926	15.4436	15.5441	15.4515	15.4668	15.462	15.5081	15.4225	15.6066	15.5302	15.5945	15.5802	15.6183	15.5325	15.5364	15.5552	15.554	15.5557	15.5762	15.5228	15.562	15.5556	15.4963	15.4987	15.4811	15.4707	15.5036	15.4731	15.5028	15.5139	15.5086	15.4317	15.5333	15.4786	15.4825	15.5477	15.5802	15.5123	15.5399	15.5006	15.5442	15.4547	15.5059	15.5164	15.4943	15.5529	15.5611
TAl	2.65155	2.66522	2.64167	2.63005	2.64006	2.64622	2.59304	2.62224	2.61206	2.63298	2.48022	2.48343	2.54927	2.5132	2.47561	2.53584	2.45816	2.496	2.50479	2.46734	2.72714	2.5608	2.65834	2.6258	2.68957	2.68463	2.74453	2.6367	2.71769	2.60041	2.54334	2.65174	2.7156	2.66735	2.63505	2.50589	2.60203	2.78074	2.82376	2.75099	2.64954	2.70202	2.75286	2.69229	2.65829	2.56739	2.64116	2.52934	2.59861
TFe	2.08319	2.13295	2.14978	2.09683	2.11655	2.08822	2.11588	2.10526	2.13045	2.1157	2.53537	2.48212	2.54866	2.57246	2.48206	2.60637	2.15215	2.02975	2.24954	2.01996	2.33525	2.3562	2.37911	2.36857	2.40435	2.43472	1.85509	1.9189	1.91579	2.05479	2.09567	1.93162	1.91084	1.84263	2.36	2.24452	2.33705	2.31072	2.29042	2.27285	2.36057	2.19659	2.29329	2.25167	2.25944	2.23598	2.21311	2.48913	2.47409
F	0.175015	0.127534	0.0625791	0.19358	0	0.149698	0.171653	0.0796415	0	0.207148	0.103288	0.154323	0.0829758	0.0780587	0.0327675	0.0937907	0.138534	0.151422	0.0908737	0.153634	0.106804	0.121092	0.103936	0.127271	0.125407	0.0885873	0.0179405	0.141782	0.082652	0.116064	0.0726539	0.0775217	0.0809041	0.0346211	0.0785156	0.0946181	0.0158245	0.0784819	0.0788711	0.0935952	0.0212096	0	0	0.114012	0	0.0736153	0.00699876	0.0820857	0
Cl	0.0274931	0.030258	0.0293749	0.0348398	0.0305595	0.0287768	0.0316833	0.0283664	0.0276665	0.0269102	0.0390077	0.0353672	0.0347867	0.0363391	0.031187	0.0314122	0.0375087	0.0297178	0.0437749	0.0334456	0.011859	0.0236898	0.0189992	0.0145772	0.0197194	0.017899	0.01533	0.0164274	0.0176095	0.0164089	0.0180098	0.0120943	0.0120866	0.0122812	0.0125157	0.0130678	0.0132497	0.00687709	0.00907521	0.0166316	0.0214396	0.0166416	0.0150535	0.0155372	0.0121103	0.0126127	0.0843844	0.0160672	0.047825
OH	3.79749	3.84221	3.90805	3.77158	3.96944	3.82152	3.79666	3.89199	3.97233	3.76594	3.8577	3.81031	3.88224	3.8856	3.93605	3.8748	3.82396	3.81886	3.86535	3.81292	3.88134	3.85522	3.87706	3.85815	3.85487	3.89351	3.96673	3.84179	3.89974	3.86753	3.90934	3.91038	3.90701	3.9531	3.90897	3.89231	3.97093	3.91464	3.91205	3.88977	3.95735	3.98336	3.98495	3.87045	3.98789	3.91377	3.90862	3.90185	3.95218
XMg	0.562444	0.555698	0.559344	0.561132	0.564212	0.565629	0.566602	0.562758	0.56667	0.561681	0.512809	0.513458	0.504525	0.496316	0.515512	0.48397	0.575508	0.602833	0.54855	0.604347	0.526432	0.520163	0.517167	0.516131	0.509696	0.505048	0.615686	0.605923	0.604296	0.581674	0.579275	0.605323	0.602579	0.615926	0.514734	0.545448	0.5189	0.520846	0.528487	0.524162	0.514203	0.537533	0.517947	0.536612	0.534609	0.537672	0.534786	0.50567	0.504364
XFe	0.472544	0.475917	0.468847	0.469916	0.469335	0.468781	0.456338	0.47035	0.464777	0.472216	0.495986	0.489815	0.501046	0.512616	0.489092	0.524296	0.42757	0.403235	0.458721	0.401048	0.503663	0.498275	0.506606	0.507532	0.511841	0.509985	0.425102	0.426874	0.431691	0.443644	0.439407	0.421331	0.432422	0.423225	0.502314	0.470388	0.503027	0.512914	0.508784	0.517198	0.514492	0.496762	0.515552	0.500386	0.497927	0.487535	0.497988	0.510469	0.514533
XF	0.0437537	0.0318835	0.0156448	0.0483949	0	0.0374245	0.0429133	0.0199104	0	0.0517871	0.025822	0.0385807	0.020744	0.0195147	0.00819188	0.0234477	0.0346335	0.0378555	0.0227184	0.0384084	0.0267009	0.030273	0.025984	0.0318178	0.0313517	0.0221468	0.00448512	0.0354456	0.020663	0.0290159	0.0181635	0.0193804	0.020226	0.00865529	0.0196289	0.0236545	0.00395611	0.0196205	0.0197178	0.0233988	0.00530241	0	0	0.028503	0	0.0184038	0.00174969	0.0205214	0
XCl	0.00687328	0.00756451	0.00734372	0.00870994	0.00763989	0.00719421	0.00792082	0.00709161	0.00691662	0.00672754	0.00975193	0.00884179	0.00869667	0.00908478	0.00779676	0.00785305	0.00937719	0.00742944	0.0109437	0.00836139	0.00296476	0.00592244	0.00474979	0.00364431	0.00492984	0.00447474	0.0038325	0.00410685	0.00440238	0.00410222	0.00450245	0.00302359	0.00302164	0.00307029	0.00312892	0.00326694	0.00331244	0.00171927	0.0022688	0.00415791	0.00535991	0.00416041	0.00376339	0.00388431	0.00302758	0.00315317	0.0210961	0.00401679	0.0119562
XOH	0.949373	0.960552	0.977012	0.942895	0.99236	0.955381	0.949166	0.972998	0.993083	0.941485	0.964426	0.952578	0.970559	0.971401	0.984011	0.968699	0.955989	0.954715	0.966338	0.95323	0.970334	0.963805	0.969266	0.964538	0.963719	0.973378	0.991682	0.960448	0.974935	0.966882	0.977334	0.977596	0.976752	0.988274	0.977242	0.973079	0.992731	0.97866	0.978013	0.972443	0.989338	0.99584	0.996237	0.967613	0.996972	0.978443	0.977154	0.975462	0.988044
IV (F)	2.24044	2.37562	2.69741	2.19572	—	2.31667	2.26585	2.59321	—	2.1674	2.46271	2.27692	2.5373	2.55976	2.96672	2.45771	2.39269	2.38452	2.54219	2.38202	3.26825	2.38065	2.52899	2.4304	2.59849	2.55556	2.54987	2.91718	2.55756	2.48227	3.24342	2.57948	2.58106	2.5152	3.14096	—	—	2.42877	—	2.57933	3.57921	2.53384	3.09066	—	2.87882	3.66683	1.99561	2.03934	—
IV (Cl)	-3.81508	-3.84261	-3.8292	-3.92307	-3.84449	-3.84084	-3.90121	-3.81548	-3.80915	-3.81368	-3.92472	-3.88067	-3.8461	-3.85064	-3.81453	-3.75804	-4.01052	-3.96388	-4.01521	-4.01976	-3.58213	-3.65794	-3.53445	-3.57575	-3.55699	-3.37759	-3.40232	-3.38379	-3.3907	-3.42861	-3.39348	-3.16611	-3.29071	-3.56529	-3.63222	-3.51226	-3.48444	-3.53694	-3.38996	-3.3892	-4.17559	-3.50579	-3.51067	-3.54488	-3.47999	-3.5611	-3.50694	-3.35874	-3.95679
IV (F/Cl)	6.05553	6.21823	6.52661	6.11879	—	6.15751	6.16707	6.40868	—	5.98107	6.38744	6.15759	6.38341	6.41039	6.78125	6.21575	6.40321	6.3484	6.5574	6.40177	6.85038	6.03859	6.06344	6.00615	6.15547	5.93315	5.95219	6.30097	5.94826	5.91089	6.6369	5.74559	5.87177	6.0805	6.77317	—	—	5.9657	—	5.96853	7.7548	6.03964	6.60133	—	6.35881	7.22793	5.50254	5.39808	—
log(fH2O/fHF)	4.6894	4.82678	5.14726	4.64388	—	4.76497	4.71172	5.04057	—	4.61502	4.90495	4.72127	4.98784	5.0067	5.40984	4.90827	4.83033	4.82198	4.98506	4.81724	5.77763	4.88456	5.03951	4.92838	5.10465	5.07289	5.06835	5.43018	5.06608	4.99332	5.75969	5.08797	5.08779	5.01624	5.64749	—	—	4.92782	—	5.09208	6.09031	5.04937	5.60357	—	5.38909	6.17423	4.50897	4.55492	—
log(fH2O/fHCl)	3.70516	3.67121	3.6895	3.59872	3.67769	3.6856	3.63647	3.70298	3.71886	3.70962	3.57022	3.60937	3.63019	3.61563	3.67736	3.68644	3.55507	3.64018	3.50919	3.58707	3.63316	3.72239	3.68848	3.70673	3.61593	3.6949	3.70277	3.65355	3.72021	3.73603	3.72682	3.58764	3.62683	3.64776	3.63328	3.6948	3.70426	3.57194	3.65675	3.52638	3.60361	4.16225	4.08654	4.02788	4.10301	4.00286	3.95652	4.07813	3.42785
log(fHF/fHCl)	-0.98424	-1.15557	-1.45777	-1.04516	—	-1.07937	-1.07525	-1.3376	—	-0.905401	-1.33473	-1.1119	-1.35765	-1.39107	-1.73248	-1.22183	-1.27525	-1.18181	-1.47588	-1.23017	-0.912683	-1.02391	-1.19509	-1.4974	-1.08487	—	-1.11918	-1.11533	-1.37722	—	-0.945143	-1.37381	-1.15086	-1.39629	-1.42947	-1.77149	-1.25972	-1.31599	-1.22344	-1.51565	-1.27187	-0.748773	-0.783927	-0.455116	-0.845634	-0.475319	-1.60143	-0.929971	-1.56254
T(oC)	714.258	720.188	726.341	719.233	713.847	711.541	726.191	721.378	716.233	707.773	692.625	726.542	725.057	711.56	722.055	722.74	743.115	738.678	736.808	735.257	732.268	726.071	730.478	730.69	733.497	742.93	745.76	730.551	719.889	718.35	712.494	681.836	668.935	661.98	682.473	698.233	701.587	673.263	678.098	696.811	699.182	709.544	713.451	694.392	671.985	686.352	676.049	674.484	703.769
Notes: 1.TAl and TFe is the total number of Aland Fe atoms per amphibole unit formula. 2.OH is calculated by OH = 4 − (Cl + F). 3.The XMg and XFe values are determined from cation fractions and are defined as Mg/ (Fe + Mg) and (Fe + AlⅥ)/ (Fe + Mg + AlⅥ), respectively (reference[11]). 4.The XF, XCl, and XOH are the mole fractions of F, Cl, and OH in the hydroxyl site. 5.Methods of fluorine IV (F)…
[truncated: 17 more columns]

## Sheet: Sheet2
Mg#	0.638233	0.62454	0.623722	0.634356	0.622113	0.637782	0.635245	0.632979	0.629135	0.637398	0.554214	0.564795	0.547271	0.540223	0.556401	0.532709	0.632546	0.659336	0.601506	0.660869	0.574813	0.575089	0.566561	0.566475	0.566695	0.56102	0.689374	0.678905	0.672677	0.650792	0.64292	0.671373	0.670596	0.697949	0.567882	0.608324	0.579267	0.573387	0.577322	0.582244	0.566745	0.599174	0.571512	0.602767	0.593599	0.59582	0.596666	0.554182	0.552122
oxidation index	0.274155	0.250409	0.236013	0.26534	0.215416	0.26268	0.251999	0.255548	0.230903	0.272959	0.155165	0.189265	0.159088	0.163194	0.153802	0.179378	0.215431	0.219148	0.19825	0.219963	0.181467	0.202509	0.1841	0.187618	0.209515	0.205894	0.279715	0.275835	0.259089	0.256433	0.237265	0.251638	0.257155	0.308444	0.19776	0.232295	0.22142	0.195745	0.18327	0.214592	0.194903	0.227367	0.198774	0.242196	0.218671	0.216271	0.228483	0.179621	0.177414
[truncated: 19 more columns]
