# Supplementary material for: Contrasting mineralized and barren porphyries in the Zhongdian Arc, insights from biotite and apatite compositions and halogen fugacity
Source: Sci Rep. 2024 May 27;14:12110. doi: 10.1038/s41598-024-62120-0 (PMC11637034; doi:10.1038/s41598-024-62120-0)
Supplement: Supplementary file 3 — Supplementary Information 3. [file 41598_2024_62120_MOESM3_ESM.xlsx]

## Sheet: Sheet1
Supplementary Table 3
Electron microporbe analysis results of apatites in quartz monzonite porphyry from PL, LD deposits and SN prospect
sample	SN125									SN36				PL3207-2								PL1202-2												LD07
No. of samples	Ap 1	Ap 2	Ap 3	Ap 4	Ap 5	Ap-2 2	Ap-2 3	Ap-2 4	Ap-2 6	Ap-1 core 1	Ap-1 core 2	Ap-1 rim 3	Ap-1 rim 4	32 Ap-1 core 1	32 Ap-1 core 2	32 Ap-1 rim 3	32 Ap-1 rim 4	32 Ap-2 1	32 Ap-2 2	32 Ap-2 3	32 Ap-2 4	Ap-1 core 1	Ap-1 core 2	Ap-1 rim 3	Ap-1 rim 4	Ap-2 core 1	Ap-2 core 2	Ap-2 rim 3	Ap-3 core 1	Ap-3 core 2	Ap-3 rim 3	Ap-4 core	Ap-5 core	Ap-1 core 1	Ap-1 core 2	Ap-1 rim 3	Ap-1 rim 4	Ap-2 core 1	Ap-2 core 2	Ap-2 rim 3	Ap-2 rim 4	Ap-3 core 1	Ap-3 core 2	Ap-3 rim 3	Ap-3 rim 4	Ap-4 core 1	Ap-4 rim 2	Ap-5 core 1	Ap-5 rim 2
No. of analyzed spots	1	2	3	4	5	7	8	9	11	12	13	14	15	16	17	18	19	20	21	22	23	24	25	26	27	28	29	30	31	32	33	34	35	36	37	38	39	40	41	42	43	44	45	46	47	48	49	50	51
SiO2	0.183424	0.182438	0.165673	0.19723	0.187369	0.386571	0.240621	0.244565	0.364	0.366	0.285	0.338	0.32	0.488	0.541	0.343	0.373	0.023	0.233	0.229	0.304	0.287	0.287	0.099	0.055	0.075	0.076	0.249	0.198	0.181	0.078	0.087	0.101	0.242	0.407	0.353	0.415	0.511	0.483	0.542	0.566	0.427	0.398	0.388	0.405	0.299	0.332	0.324	0.369
MnO	0.111435	0.0996013	0.084809	0.225829	0.127213	0.142006	0.0818505	0.0828367	0.182	0.125	0.093	0.093	0.139	0.067	0.109	0.165	0.092	0.067	0.057	0.1	0.038	0.039	0.022	0.082	0.03	0.045	0.022	0.017	0.015	0.048	0.086	0.041	0.063	0.017	0.059	0.113	0.12	0.138	0.112	0.062	0.098	0.101	0.074	0.101	0.077	0.129	0.062	0.168	0.101
CaO	55.1327	55.1446	55.2895	54.9828	54.8606	51.41	54.7905	54.9809	55.042	53.954	54.788	53.783	53.862	54.363	54.269	54.663	54.441	54.657	54.506	54.704	54.397	54.872	54.981	55.129	55.2	54.405	55.452	55.082	53.629	55.133	53.905	54.948	54.529	54.38	54.211	53.656	53.796	53.826	53.868	54.164	53.653	53.568	53.579	53.478	53.224	53.506	53.863	53.628	53.577
Ce2O3	0.0808644	0.183424	0.0571968	0.0512799	0.0345153	0.333319	0.16666	0.344167	0.367	0.081	0.105	0.204	0.116	0.262	0.326	0.268	0.332	0.093	0.093	0.105	0.216	0.344	0.297	0.041	0.023	0.093	0.017	0.274	0.262	0.117	0.064	0.093	0.105	0.159	0.5	0.429	0.447	0.652	0.635	0.441	0.512	0.218	0.4	0.599	0.435	0.259	0.247	0.552	0.405
SO3	0.132144	0.103546	0.201175	0.11538	0.157784	0.300776	0.187369	0.180466	0.283	0.549	0.477	0.418	0.474	0.717	0.802	0.196	0.216	0.166	0.303	0.277	0.259	0.01	0.054	0.028	0.005	0.037	0.026	0.169	0.276	0.321	0.057	0.067	0.037	0.218	0.47	0.358	0.306	0.539	0.684	0.908	0.961	0.841	0.85	0.242	0.273	0.559	0.584	0.186	0.278
BaO	0	0.0345153	0.0167646	0.0453629	0.00887536	0.00295845	0.00295845	0.103546	0.124	0.098	0.027	0.037	0.056	0.042	0.081	0.104	0.064	0.058	0.011	0.139	0.06	0.056	0.033	0.05	0.062	0.108	0.055	0.123	0.069	0.052	0.057	0.003	0.107	0.107	0.069	0.041	0.137	0.043	0.033	0.057	0.084	0.092	0	0.126	0.101	0.087	0.081	0.1	0.067
Y2O3	0.262316	0.181452	0.0996013	0.226815	0.155812	0.144964	0.251469	0.180466	0.267	0.169	0.27	0.143	0.265	0.16	0.21	0.208	0.111	0.263	0.306	0.196	0.193	0.197	0.299	0.198	0.221	0.288	0.206	0.321	0.301	0.17	0.269	0.366	0.32	0.235	0.268	0.312	0.272	0.229	0.189	0.264	0.235	0.314	0.275	0.167	0.35	0.175	0.266	0.167	0.31
P2O5	41.5633	41.653	41.5495	41.5505	41.4943	39.9608	41.6994	41.7398	42.704	41.684	42.287	41.148	41.269	41.028	40.609	41.07	41.634	42.131	41.805	41.812	41.786	41.941	42.456	42.056	42.56	42.17	42.596	42.006	41.409	42.072	41.045	42.287	42.999	41.537	41.036	40.555	40.896	41.158	40.895	40.414	40.856	39.783	39.879	40.453	40.831	40.829	40.586	40.816	40.683
SrO	0.0818505	0.0897397	0.084809	0.0621275	0.065086	0.084809	0.121297	0.165673	0.075	0.055	0.111	0.084	0.038	0.071	0.073	0.058	0.098	0.121	0.069	0.102	0.08	0.038	0.058	0	0.092	0.004	0	0.01	0.044	0	0	0.01	0.007	0	0	0	0.025	0.09	0	0.064	0.061	0	0	0	0	0	0.003	0	0
F	3.32826	3.41405	3.49788	3.14484	3.40222	3.0689	3.89727	3.88741	3.497	3.816	3.042	4.114	4.9	3.63	3.686	3.492	3.717	3.886	3.955	3.803	4.028	4.013	3.515	4.097	3.339	4.118	5.106	4.036	4.122	5.137	4.275	3.62	3.349	3.318	3.061	2.783	2.871	3.062	2.821	3.253	3.237	2.737	2.746	2.822	2.943	3.342	3.411	2.826	2.83
Cl	0.0345153	0.0226815	0.0147923	0.00788921	0.122283	0.170604	0.152853	0.143978	0.142	0.044	0.025	0.079	0.05	0.019	0	0.192	0.046	0.023	0	0.021	0	0.221	0.156	0.199	0.261	0.223	0.249	0.346	0.159	0.219	0.242	0.248	0.248	0.099	0.116	0.682	0.625	0.392	0.332	0.14	0.229	0.746	0.763	0.505	0.496	0.017	0.076	0.846	0.672
F/Cl	96.4286	150.522	236.467	398.625	27.8226	17.9884	25.4968	27	24.6268	86.7273	121.68	52.0759	98	191.053	/	18.1875	80.8043	168.957	/	181.095	/	18.1584	22.5321	20.5879	12.7931	18.4664	20.506	11.6647	25.9245	23.4566	17.6653	14.5968	13.504	33.5152	26.3879	4.08065	4.5936	7.81122	8.49699	23.2357	14.1354	3.6689	3.59895	5.58812	5.93347	196.588	44.8816	3.34043	4.21131
based on O=12.5
Si	0.015488	0.0153906	0.0139796	0.0166695	0.0158721	0.0341448	0.0202906	0.0205693	0.030069	0.0308511	0.0237169	0.0288125	0.0271855	0.0412174	0.0458684	0.0291499	0.031493	0.00193604	0.0196322	0.0192712	0.0256366	0.0241556	0.0239381	0.00833075	0.00459648	0.00633112	0.00633636	0.0208595	0.0168934	0.015144	0.00671511	0.00729768	0.00841299	0.0205195	0.0345357	0.0303535	0.0354617	0.0432518	0.0409819	0.0460258	0.0478654	0.036868	0.0343198	0.0335006	0.0348104	0.0256059	0.0284321	0.027841	0.0317242
S	0.00836958	0.00655223	0.012733	0.00731464	0.0100257	0.0199275	0.0118515	0.011385	0.0175355	0.0347118	0.0297747	0.0267274	0.0302052	0.0454251	0.0510042	0.0124944	0.0136797	0.0104812	0.0191501	0.0174851	0.0163833	0.000631322	0.00337845	0.00176735	0.000313435	0.00234281	0.00162598	0.0106196	0.0176635	0.0201457	0.00368086	0.00421557	0.00231178	0.0138651	0.0299149	0.0230905	0.0196132	0.0342206	0.0435328	0.0578367	0.0609599	0.054467	0.0549788	0.015673	0.0176008	0.0359084	0.0375145	0.0119886	0.0179277
Y	0.011782	0.00814245	0.00447054	0.010197	0.00702085	0.00681096	0.0112797	0.00807369	0.0117323	0.00757756	0.0119517	0.00648416	0.0119753	0.00718843	0.00947083	0.00940284	0.00498519	0.011776	0.0137148	0.00877369	0.00865758	0.00881971	0.0132658	0.00886272	0.00982444	0.012932	0.0091358	0.0143042	0.0136607	0.00756597	0.0123187	0.0163305	0.0141786	0.0105992	0.0120965	0.0142706	0.0123633	0.0103103	0.00853021	0.011925	0.0105712	0.0144213	0.0126138	0.00766991	0.016002	0.00797186	0.0121173	0.00763325	0.0141768
Ce	0.00249874	0.00566267	0.00176619	0.00158606	0.00106997	0.010774	0.00514298	0.010593	0.0110945	0.00249861	0.00319762	0.00636383	0.00360637	0.00809816	0.0101148	0.00833492	0.0102581	0.0028648	0.00286761	0.0032336	0.00666598	0.0105954	0.00906543	0.00126257	0.000703419	0.00287293	0.00051868	0.00839999	0.00818047	0.00358239	0.00201633	0.00285478	0.00320068	0.00493369	0.0155263	0.0134994	0.0139779	0.0201955	0.0197171	0.0137045	0.0158452	0.00688814	0.0126225	0.0189266	0.0136825	0.00811694	0.00774091	0.0173581	0.0127422
Mn	0.00796741	0.00711478	0.00605954	0.0161615	0.00912484	0.0106208	0.00584437	0.00589933	0.0127305	0.00892185	0.00655318	0.00671279	0.00999904	0.00479172	0.00782524	0.0118736	0.00657732	0.00477548	0.00406672	0.00712572	0.00271347	0.00277943	0.00155377	0.00584276	0.00212295	0.00321652	0.00155312	0.00120589	0.00108368	0.00340063	0.0062692	0.00291209	0.0044435	0.00122055	0.00423917	0.00822751	0.00868257	0.0098905	0.00804671	0.00445809	0.00701757	0.00738412	0.00540316	0.0073841	0.00560402	0.00935435	0.00449592	0.0122238	0.00735261
Sr	0.00400593	0.00438801	0.00414788	0.00304351	0.0031957	0.00434189	0.00592859	0.00807642	0.00359104	0.00268716	0.005354	0.00415036	0.00187117	0.00347585	0.00358741	0.00285701	0.00479594	0.00590357	0.00336981	0.00497525	0.00391037	0.00185379	0.002804	0	0.00445648	0.000195713	0	0.000485564	0.00217594	0	0	0.000486192	0.000337963	0	0	0	0.00123821	0.00441538	0	0.00315009	0.00299004	0	0	0	0	0	0.000148914	0	0
Ba	0	0.00114054	0.000554106	0.00150179	0.000294497	0.000102357	9.77201e-05	0.00341126	0.00401233	0.00323574	0.000880107	0.00123545	0.00186352	0.00138953	0.00269004	0.00346206	0.00211663	0.00191238	0.000363049	0.00458191	0.00198196	0.00184621	0.00107815	0.00164808	0.00202961	0.00357109	0.00179617	0.00403615	0.002306	0.00170421	0.00192217	9.85701e-05	0.00349117	0.0035538	0.00229341	0.00138095	0.00458554	0.00142564	0.00109677	0.00189599	0.00278255	0.00311149	0	0.00426137	0.00340042	0.00291841	0.00271715	0.00336588	0.0022563
Ca	4.98571	4.9822	4.99646	4.97683	4.97707	4.86317	4.94816	4.95237	4.86955	4.87069	4.88288	4.91006	4.90058	4.91747	4.92771	4.97523	4.92277	4.92732	4.91853	4.93026	4.91291	4.94611	4.91132	4.96828	4.94059	4.91853	4.95132	4.94187	4.90038	4.94028	4.9701	4.93622	4.86445	4.93818	4.9265	4.94117	4.9231	4.87925	4.895	4.92595	4.85933	4.95341	4.94804	4.94508	4.89935	4.90737	4.94014	4.93525	4.9331
P	2.96992	2.9736	2.9669	2.9718	2.97454	2.98692	2.97568	2.97078	2.98525	2.97341	2.97794	2.9683	2.96693	2.93249	2.91362	2.95367	2.97474	3.00113	2.98083	2.97762	2.98203	2.98723	2.99669	2.99483	3.00995	3.01244	3.00532	2.97791	2.98981	2.97887	2.99029	3.0017	3.03098	2.98044	2.94669	2.95103	2.95725	2.94804	2.93637	2.90422	2.92386	2.9068	2.91005	2.95574	2.96988	2.95892	2.94132	2.96801	2.95987
Total	8.00575	8.0042	8.00708	8.00511	7.99822	7.93682	7.98428	7.99116	7.94557	7.93458	7.94225	7.95885	7.95422	7.96155	7.97189	8.00648	7.97141	7.96809	7.96253	7.97332	7.96089	7.98402	7.9631	7.99083	7.97459	7.96243	7.97761	7.97969	7.95215	7.97069	7.99331	7.97212	7.93181	7.97332	7.97179	7.98303	7.97627	7.951	7.95328	7.96916	7.93122	7.98335	7.97803	7.98824	7.96033	7.95616	7.97463	7.98367	7.97915
F	0.888407	0.910471	0.933043	0.840235	0.911074	0.856904	1.03891	1.03357	0.913203	1.01684	0.800253	1.10862	1.31595	0.96922	0.987929	0.938148	0.992094	1.03406	1.05345	1.01171	1.07382	1.06772	0.926804	1.08986	0.882132	1.0989	1.34574	1.06883	1.11177	1.35871	1.16345	0.959906	0.881858	0.889368	0.821092	0.756488	0.775531	0.819301	0.756663	0.873254	0.865371	0.747053	0.748542	0.770251	0.799647	0.904752	0.923437	0.767656	0.76914
Cl	0.00493728	0.00324152	0.00211453	0.00112958	0.0175484	0.0255282	0.021836	0.0205143	0.019872	0.00628316	0.00352444	0.0114085	0.00719605	0.00271863	0	0.0276427	0.0065796	0.00327983	0	0.00299384	0	0.0315111	0.0220429	0.0283686	0.0369521	0.0318904	0.0351692	0.049104	0.0229819	0.0310415	0.0352947	0.0352414	0.0349959	0.0142207	0.0166751	0.099347	0.0904748	0.056209	0.047722	0.0201403	0.0328078	0.109118	0.111461	0.0738666	0.0722223	0.00246634	0.0110261	0.123153	0.0978746
OH	1.10666	1.08629	1.06484	1.15864	1.07138	1.11757	0.939259	0.945918	1.06692	0.976877	1.19622	0.87997	0.676856	1.02806	1.01207	1.03421	1.00133	0.962663	0.946547	0.985301	0.926183	0.900765	1.05115	0.881774	1.08092	0.869205	0.619088	0.882062	0.865247	0.610248	0.801251	1.00485	1.08315	1.09641	1.16223	1.14416	1.13399	1.12449	1.19561	1.10661	1.10182	1.14383	1.14	1.15588	1.12813	1.09278	1.06554	1.10919	1.13299
S in melt (reference[78])	0.00177397	0.00147898	0.00275166	0.00159458	0.00208814	0.00518412	0.00252038	0.00241213	0.00463	0.0251317	0.0158991	0.0109251	0.0155986	0.0731486	0.125591	0.00266258	0.00302371	0.00220013	0.00525796	0.00445667	0.00397464	0.000815844	0.00107926	0.000914786	0.000790311	0.00096867	0.000903225	0.00224251	0.00442841	0.00589562	0.00110005	0.00117228	0.00096867	0.00306241	0.0152068	0.00745962	0.00535923	0.0235833	0.0593016	0.24644	0.345213	0.160942	0.170422	0.00356736	0.00434473	0.0267818	0.0313968	0.00249853	0.0044851
S in melt (reference[77])	0.0114543	0.00897539	0.0174379	0.0100011	0.0136768	0.0260714	0.0162412	0.0156428	0.0245305	0.0475875	0.0413465	0.0362324	0.0410865	0.0768666	0.085979	0.0210123	0.0231565	0.0177962	0.0324834	0.029696	0.0277663	0.00107206	0.00578911	0.00300176	0.000536029	0.00396661	0.00278735	0.0181178	0.0295888	0.0344131	0.00611073	0.00718279	0.00396661	0.013635	0.0293966	0.0223914	0.019139	0.0337122	0.0427814	0.0567917	0.0601066	0.0526011	0.053164	0.0151361	0.017075	0.0349631	0.0365268	0.0116335	0.0173878
[truncated: 4 more columns]
