# Supplementary material for: Contrasting mineralized and barren porphyries in the Zhongdian Arc, insights from biotite and apatite compositions and halogen fugacity
Source: Sci Rep. 2024 May 27;14:12110. doi: 10.1038/s41598-024-62120-0 (PMC11637034; doi:10.1038/s41598-024-62120-0)
Supplement: Supplementary file 4 — Supplementary Information 4. [file 41598_2024_62120_MOESM4_ESM.xlsx]

## Sheet: Sheet1
Supplementary Table 4
Electron microporbe analysis results of amphiboles in quartz monzonite porphyry from PL, LD deposits and SN prospect
sample	SN96-1-01	SN96-1-02	SN96-1-03	SN96-1-04	SN96-1-05	SN96-2-01	SN96-2-02	SN96-2-03	SN96-2-04	SN96-2-05	SN96-3-01	SN96-3-02	SN96-3-03	SN24-3-01	SN24-3-02	SN24-3-03	SN24-3-04	SN24-3-05	SN24-3-06	PL03-2-01	PL03-2-02	PL03-2-03	PL03-2-04	PL03-2-05	PL03-2-06	PL03-2-07	PL03-2-08	PL03-2-09	LD-6-0101	LD-6-0102	LD-6-0103	LD-6-0104	LD-6-0301	LD-6-0302	LD-8-01-03	LD-8-01-04	LD-8-02-01	LD-8-02-02	LD-8-02-03	LD-8-04-01	LD-8-04-02	LD-8-04-03	LD-8-04-04	LD-8-04-05	LD-8-05-01	LD-8-05-02
Rock type	QMP	QMP	QMP	QMP	QMP	QMP	QMP	QMP	QMP	QMP	QMP	QMP	QMP	QMP	QMP	QMP	QMP	QMP	QMP	QMP	QMP	QMP	QMP	QMP	QMP	QMP	QMP	QMP	QMP	QMP	QMP	QMP	QMP	QMP	QMP	QMP	QMP	QMP	QMP	QMP	QMP	QMP	QMP	QMP	QMP	QMP
SiO2	53.361	45.259	45.996	45.902	46.109	52.663	53.892	51.858	52.625	53.397	45.858	45.919	45.995	46.578	44.67	46.29	48.99	46.518	46.98	46.939	46.657	51.619	46.649	46.624	47.91	47.137	46.504	45.788	45.549	45.754	45.336	45.821	45.762	45.4	42.573	44.704	45.125	46.102	45.707	41.937	42.999	43.809	46.258	43.541	45.974	46.258
Al2O3	1.809	8.393	7.751	7.764	7.817	2.97	1.985	3.673	3.313	2.982	8.029	7.62	7.922	6.969	6.392	6.976	7.413	6.755	7.171	7.205	7.411	3.926	6.677	6.882	6.412	6.842	7.112	7.464	6.944	6.994	7.17	7.029	6.829	7.307	10.772	9.681	7.598	7.779	7.277	11.419	10.636	9.919	8.399	10.171	7.244	7.203
TiO2	0.008	1.269	1.296	1.345	1.351	0.488	0.145	0.274	0.244	0.215	1.391	1.44	1.352	0.888	1.013	0.909	0.884	0.942	0.925	0.948	1.373	0.44	0.994	1.116	1.131	0.95	1.176	1.351	1.028	1.078	1.168	1.147	1.314	1.268	2.371	2.267	1.417	1.171	1.258	2.233	2.76	2.845	1.846	2.197	1.224	1.295
Cr2O3	0.011	0	0.012	0.052	0	0.243	0	0.039	0.008	0.013	0	0.028	0.014	0.012	0.018	0.001	0.04	0.027	0.03	0.04	0	0.003	0.03	0.032	0.013	0.021	0	0.025	0.017	0.035	0.035	0.034	0.007	0	0.038	0.028	0.035	0	0.033	0.012	0	0.017	0.071	0.066	0.031	0.006
MgO	14.112	12.978	13.401	13.308	13.412	16.2	18.247	16.949	17.187	17.147	12.72	12.974	12.991	11.846	11.829	12.012	13.419	12.528	12.199	12.845	13.1	15.263	13.566	13.279	13.611	13.041	12.876	12.468	12.589	12.65	12.455	12.808	13.341	12.751	12.737	16.227	12.061	13.921	12.528	12.605	14.523	15.298	13.355	12.798	12.809	12.552
FeO	15.066	14.944	14.411	14.613	14.775	11.065	9.612	10.758	10.887	11.013	14.865	14.459	14.498	15.405	15.207	15.06	15.158	15.25	15.213	14.971	14.891	13.039	14.398	14.523	14.48	15.06	15.223	15.604	15.358	15.3	15.554	15.277	14.194	15.07	13.282	10.999	15.665	12.764	15.552	13.414	11.428	11.004	13.37	13.74	15.326	15.317
MnO	0.388	0.331	0.338	0.342	0.314	0.196	0.397	0.347	0.393	0.36	0.326	0.324	0.327	0.46	0.474	0.451	0.456	0.451	0.436	0.445	0.382	0.463	0.365	0.354	0.364	0.421	0.377	0.396	0.469	0.404	0.417	0.412	0.37	0.413	0.119	0.108	0.42	0.29	0.377	0.198	0.137	0.119	0.394	0.287	0.383	0.398
CaO	12.181	11.255	11.219	11.342	11.166	11.992	11.584	11.348	11.365	11.444	11.305	11.48	11.428	10.969	10.972	10.874	11.167	10.914	11.087	11.283	11.447	11.798	11.565	11.27	11.337	11.255	11.377	11.284	11.479	11.641	11.707	11.709	11.682	11.643	11.641	10.569	11.711	11.529	11.688	11.322	11.036	11.043	10.995	10.777	11.55	11.638
Na2O	0.132	1.298	1.242	1.261	1.274	0.265	0.365	0.601	0.575	0.537	1.258	1.106	1.219	1.134	1.078	1.11	1.223	1.1	1.131	1.194	1.166	0.524	1.07	1.117	1.164	1.117	1.134	1.196	1.201	1.148	1.186	1.228	1.262	1.359	1.898	2.062	1.221	1.347	1.162	1.936	1.924	1.992	1.361	1.701	1.174	1.287
K2O	0.058	0.953	0.873	0.92	0.855	0.131	0.177	0.326	0.277	0.299	0.92	0.865	0.869	0.615	0.532	0.637	0.537	0.547	0.657	0.678	0.757	0.335	0.717	0.72	0.724	0.691	0.752	0.826	0.735	0.728	0.745	0.759	0.792	0.83	0.684	0.528	0.912	0.651	0.756	0.696	0.505	0.522	0.594	0.649	0.81	0.806
F	0	0	0.18	0	0	0	0.042	0	0	0	0	0.09	0	0	0	0	0	0	0	0	0.055	0	0.082	0	0.018	0.025	0	0	0.016	0.118	0.111	0	0.017	0.101	0.102	0	0.29	0.161	0.1	0.13	0.074	0.038	0.216	0	0	0
Cl	0.004	0.255	0.222	0.211	0.198	0.049	0.046	0.075	0.062	0.054	0.24	0.192	0.187	0.04	0.039	0.046	0.023	0.032	0.027	0.109	0.108	0.051	0.107	0.104	0.12	0.072	0.123	0.14	0.085	0.118	0.106	0.118	0.125	0.15	0.028	0.005	0.146	0.079	0.124	0.039	0.009	0.021	0.049	0.057	0.17	0.132
based on O=23
Si	7.78	6.719	6.815	6.795	6.796	7.621	7.685	7.476	7.524	7.601	6.82	6.846	6.829	7.063	6.976	7.048	7.032	7.009	7.041	6.968	6.883	7.451	6.941	6.95	7.049	6.991	6.915	6.843	6.878	6.881	6.831	6.86	6.877	6.82	6.372	6.448	6.8	6.864	6.84	6.288	6.343	6.406	6.819	6.493	6.853	6.9
AlⅣ	0.22	1.281	1.185	1.205	1.204	0.379	0.315	0.524	0.476	0.399	1.18	1.154	1.171	0.937	1.024	0.952	0.968	0.991	0.959	1.032	1.117	0.549	1.059	1.05	0.951	1.009	1.085	1.157	1.122	1.119	1.169	1.14	1.123	1.18	1.628	1.552	1.2	1.136	1.16	1.712	1.657	1.594	1.181	1.507	1.147	1.1
Sum_T	8	8	8	8	8	8	8	8	8	8	8	8	8	8	8	8	8	8	8	8	8	8	8	8	8	8	8	8	8	8	8	8	8	8	8	8	8	8	8	8	8	8	8	8	8	8
Al	0.091	0.187	0.169	0.149	0.154	0.127	0.019	0.1	0.082	0.101	0.227	0.185	0.216	0.309	0.153	0.3	0.286	0.208	0.307	0.228	0.171	0.119	0.112	0.159	0.161	0.187	0.161	0.157	0.114	0.12	0.104	0.1	0.086	0.114	0.272	0.094	0.149	0.229	0.124	0.306	0.193	0.116	0.278	0.281	0.126	0.167
Ti	0.001	0.142	0.144	0.15	0.15	0.053	0.016	0.03	0.026	0.023	0.156	0.162	0.151	0.101	0.119	0.104	0.095	0.107	0.104	0.106	0.152	0.048	0.111	0.125	0.125	0.106	0.132	0.152	0.117	0.122	0.132	0.129	0.149	0.143	0.267	0.246	0.161	0.131	0.142	0.252	0.306	0.313	0.205	0.246	0.137	0.145
Cr3+	0.001	0	0.001	0.006	0	0.028	0	0.004	0.001	0.001	0	0.003	0.002	0.001	0.002	0	0.005	0.003	0.004	0.005	0	0	0.004	0.004	0.002	0.002	0	0.003	0.002	0.004	0.004	0.004	0.001	0	0.004	0.003	0.004	0	0.004	0.001	0	0.002	0.008	0.008	0.004	0.001
Fe3+	0.182	0.479	0.437	0.428	0.477	0.17	0.376	0.395	0.406	0.318	0.316	0.335	0.33	0.204	0.373	0.233	0.348	0.393	0.219	0.334	0.369	0.313	0.443	0.391	0.297	0.381	0.391	0.395	0.431	0.409	0.424	0.406	0.346	0.359	0.279	0.677	0.31	0.305	0.401	0.397	0.478	0.474	0.264	0.405	0.415	0.265
Mg	3.067	2.872	2.96	2.937	2.947	3.495	3.879	3.642	3.663	3.639	2.82	2.884	2.875	2.678	2.754	2.726	2.871	2.814	2.725	2.843	2.881	3.284	3.009	2.951	2.985	2.883	2.854	2.778	2.834	2.836	2.798	2.859	2.989	2.856	2.842	3.489	2.709	3.09	2.795	2.818	3.194	3.335	2.935	2.845	2.847	2.791
Fe	1.655	1.319	1.288	1.33	1.272	1.127	0.71	0.828	0.822	0.918	1.481	1.431	1.427	1.707	1.599	1.636	1.395	1.475	1.64	1.485	1.427	1.236	1.321	1.371	1.43	1.44	1.462	1.515	1.502	1.508	1.536	1.502	1.429	1.528	1.336	0.491	1.664	1.246	1.534	1.226	0.83	0.76	1.31	1.215	1.472	1.631
Mn	0.003	0	0	0	0	0	0	0	0	0	0	0	0	0	0	0	0	0	0	0	0	0	0	0	0	0	0	0	0	0	0.002	0	0	0	0	0	0.003	0	0	0	0	0	0	0	0	0
Sum_C	5	5	5	5	5	5	5	5	5	5	5	5	5	5	5	5	5	5	5	5	5	5	5	5	5	5	5	5	5	5	5	5	5	5	5	5	5	5	5	5	5	5	5	5	5	5
Fe	0	0.057	0.06	0.051	0.072	0.042	0.06	0.073	0.074	0.076	0.052	0.037	0.044	0.043	0.014	0.048	0.077	0.054	0.048	0.04	0.041	0.025	0.027	0.049	0.054	0.046	0.04	0.04	0.007	0.007	0	0.005	0.008	0.006	0.047	0.159	0	0.039	0.011	0.059	0.103	0.112	0.074	0.094	0.024	0.015
Mn	0.045	0.042	0.042	0.043	0.039	0.024	0.048	0.042	0.048	0.043	0.041	0.041	0.041	0.059	0.063	0.058	0.055	0.058	0.055	0.056	0.048	0.057	0.046	0.045	0.045	0.053	0.047	0.05	0.06	0.051	0.051	0.052	0.047	0.053	0.015	0.013	0.051	0.037	0.048	0.025	0.017	0.015	0.049	0.036	0.048	0.05
Ca	1.903	1.79	1.781	1.799	1.763	1.859	1.77	1.753	1.741	1.745	1.801	1.834	1.818	1.782	1.836	1.774	1.717	1.762	1.78	1.795	1.809	1.825	1.844	1.8	1.787	1.788	1.813	1.807	1.857	1.876	1.89	1.878	1.881	1.874	1.867	1.633	1.891	1.839	1.874	1.819	1.744	1.73	1.737	1.722	1.845	1.86
Na	0.037	0.112	0.116	0.107	0.126	0.074	0.101	0.131	0.138	0.135	0.106	0.088	0.097	0.116	0.087	0.12	0.15	0.127	0.117	0.109	0.102	0.093	0.083	0.106	0.113	0.113	0.1	0.103	0.076	0.066	0.059	0.065	0.064	0.067	0.071	0.194	0.058	0.086	0.067	0.096	0.136	0.143	0.14	0.148	0.083	0.075
Sum_B	1.985	2	2	2	2	1.999	1.979	2	2	2	2	2	2	2	2	2	2	2	2	2	2	2	2	2	2	2	2	2	2	2	2	2	2	2	2	2	2	2	2	2	2	2	2	2	2	2
Na	0	0.262	0.24	0.255	0.238	0	0	0.037	0.022	0.013	0.257	0.231	0.254	0.218	0.239	0.207	0.19	0.195	0.212	0.234	0.232	0.053	0.225	0.216	0.219	0.209	0.227	0.244	0.276	0.268	0.288	0.291	0.304	0.329	0.48	0.383	0.298	0.303	0.27	0.466	0.415	0.422	0.249	0.344	0.257	0.298
K	0.011	0.18	0.165	0.174	0.161	0.024	0.032	0.06	0.051	0.054	0.175	0.165	0.165	0.119	0.106	0.124	0.098	0.105	0.126	0.128	0.142	0.062	0.136	0.137	0.136	0.131	0.143	0.157	0.142	0.14	0.143	0.145	0.152	0.159	0.131	0.097	0.175	0.124	0.144	0.133	0.095	0.097	0.112	0.123	0.154	0.153
Sum_A	0.011	0.442	0.405	0.429	0.399	0.024	0.032	0.097	0.072	0.067	0.432	0.396	0.419	0.337	0.345	0.331	0.289	0.3	0.337	0.363	0.374	0.115	0.361	0.353	0.355	0.339	0.37	0.401	0.417	0.408	0.431	0.436	0.456	0.488	0.61	0.48	0.474	0.427	0.414	0.6	0.51	0.519	0.361	0.468	0.411	0.451
F	0	0	0.084	0	0	0	0.019	0	0	0	0	0.042	0	0	0	0	0	0	0	0	0.026	0	0.039	0	0.008	0.012	0	0	0.008	0.056	0.053	0	0.008	0.048	0.048	0	0.138	0.076	0.047	0.062	0.035	0.018	0.101	0	0	0
Cl	0.001	0.064	0.056	0.053	0.049	0.012	0.011	0.018	0.015	0.013	0.06	0.049	0.047	0.01	0.01	0.012	0.006	0.008	0.007	0.027	0.027	0.012	0.027	0.026	0.03	0.018	0.031	0.035	0.022	0.03	0.027	0.03	0.032	0.038	0.007	0.001	0.037	0.02	0.031	0.01	0.002	0.005	0.012	0.014	0.043	0.033
Sum_W	0.001	0.064	0.14	0.053	0.049	0.012	0.03	0.018	0.015	0.013	0.06	0.091	0.047	0.01	0.01	0.012	0.006	0.008	0.007	0.027	0.053	0.012	0.066	0.026	0.038	0.03	0.031	0.035	0.029	0.086	0.08	0.03	0.04	0.086	0.055	0.001	0.175	0.096	0.079	0.072	0.037	0.023	0.113	0.014	0.043	0.033
∆NNO (reference[72])	1.91076	1.15739	1.29873	1.23577	1.29673	2.33227	/	2.64513	2.69682	2.65379	1.01461	1.10486	1.09819	/	/	/	1.32914	/	1.02292	1.19612	1.156	2.08552	1.44719	1.34501	1.38908	1.30207	1.18168	1.01853	/	1.12358	1.02941	1.12427	/	1.04521	0.527542	1.84395	0.791385	1.37756	1.01752	0.570188	1.10566	1.3192	1.07349	0.800634	1.12703	0.955039
log fO2 (reference[72])	-15.6893	-11.8867	-12.0861	-12.0766	-12.0886	-13.8868	/	-12.9181	-13.0365	-13.368	-12.3173	-12.3221	-12.2349	/	/	/	-12.9474	/	-13.2091	-12.7737	-12.4937	-13.7493	-12.4442	-12.5921	-12.9034	-12.8411	-12.6578	-12.579	/	-12.5592	-12.4774	-12.4632	/	-12.3176	-10.8664	-10.0305	-12.5123	-11.8635	-12.5188	-10.6148	-10.2934	-10.3101	-12.1375	-11.2757	-12.467	-12.6968
σest_log fO2 (reference[72])	0.4	0.4	0.4	0.4	0.4	0.4	/	0.4	0.4	0.4	0.4	0.4	0.4	/	/	/	0.4	/	0.4	0.4	0.4	0.4	0.4	0.4	0.4	0.4	0.4	0.4	/	0.4	0.4	0.4	/	0.4	0.4	0.4	0.4	0.4	0.4	0.4	0.4	0.4	0.4	0.4	0.4	0.4
T (°C) (reference[72])	649.974	838.756	822.235	825.804	822.198	700.425	718.257	726.347	719.536	708.127	824.621	820.214	824.647	/	/	/	780.446	/	782.419	794.536	809.596	715.331	798.49	796.231	780.129	786.711	800.704	812.017	/	808.17	816.544	812.75	/	823.528	926.273	900.523	826.237	829.294	815.076	937.597	926.505	914.111	830.415	888.187	812.326	809.566
σest_T (°C) (reference[72])	22	22	22	22	22	22	56	22	22	22	22	22	22	/	/	/	22	/	22	22	22	22	22	22	22	22	22	22	/	22	22	22	/	22	22	22	22	22	22	22	22	22	22	22	22	22
P(kbar) (reference[73])	/	3.97768	3.43504	3.43504	3.45408	/	/	/	/	/	3.68732	3.36364	3.59212	2.92096	2.59252	2.94952	2.95904	2.69724	3.01616	2.9876	3.12088	/	2.56396	2.74484	2.28312	2.68296	2.92096	3.24464	2.87336	2.88764	3.04948	2.8924	2.74484	3.14944	6.034	4.82496	3.41124	3.4874	3.10184	6.59568	5.796	5.1296	3.93484	5.50088	3.04948	3.02092
Depth (km)	/	15.0356	12.9845	12.9845	13.0564	/	/	/	/	/	13.9381	12.7146	13.5782	11.0412	9.79973	11.1492	11.1852	10.1956	11.4011	11.2931	11.7969	/	9.69177	10.3755	8.63019	10.1416	11.0412	12.2647	10.8613	10.9153	11.527	10.9333	10.3755	11.9049	22.8085	18.2383	12.8945	13.1824	11.725	24.9317	21.9089	19.3899	14.8737	20.7933	11.527	11.4191
log fO2 (reference[76])	-15.7808	-11.7889	-11.9997	-11.9902	-12.0017	-13.9344	-12.8727	-12.9427	-13.0737	-13.4168	-12.2247	-12.2369	-12.1446	-13.3173	-13.0268	-13.1736	-12.8708	-12.9968	-13.1306	-12.6968	-12.4142	-13.7656	-12.3794	-12.5223	-12.8464	-12.7725	-12.5831	-12.4963	-12.4912	-12.4855	-12.3999	-12.3898	-12.2158	-12.238	-10.7484	-10.0513	-12.426	-11.776	-12.44	-10.497	-10.1771	-10.1994	-12.0401	-11.1582	-12.3895	-12.6198
σest_logfO2 (reference[76])	0.4	0.4	0.4	0.4	0.4	0.4	0.4	0.4	0.4	0.4	0.4	0.4	0.4	0.4	0.4	0.4	0.4	0.4	0.4	0.4	0.4	0.4	0.4	0.4	0.4	0.4	0.4	0.4	0.4	0.4	0.4	0.4	0.4	0.4	0.4	0.4	0.4	0.4	0.4	0.4	0.4	0.4	0.4	0.4	0.4	0.4
△FMQ (reference[76])	2.84516	1.6147	1.79579	1.73049	1.79284	3.15809	3.84277	3.41439	3.49155	3.47566	1.49536	1.60626	1.58448	1.51243	1.62463	1.58748	1.87733	1.7962	1.5656	1.73366	1.67735	2.84958	2.00728	1.89612	1.97738	1.86244	1.71961	1.53132	1.68181	1.65853	1.55026	1.65651	1.77772	1.55689	0.834859	2.2325	1.28608	1.86711	1.53649	0.844916	1.42778	1.68153	1.53808	1.15307	1.65086	1.48193
Notes: 1.The values of depth was estimated by 3.78 of crustal desitiny. 2.The data marked in red were calculated by Geo-fO2 software ( Li et al.,2019b). 3."/“ means the value cannot be calculated or the value is not credible.
